# Supplementary material for: Evidence of Inbreeding Depression on Human Height
Source: PLoS Genet. 2012 Jul 19;8(7):e1002655. doi: 10.1371/journal.pgen.1002655 (PMC3400549; doi:10.1371/journal.pgen.1002655)
Supplement: Table S1 — Details of genotyping, QC, data analysis and sample characteristics by cohort. (XLS) [file pgen.1002655.s003.xls]

## Sheet: Supplementary Table S1
COHORT	EGCUT	ERF	FINRISK	H2000	HBCS	INGI-CARL	INGI-FVG	CROATIA-Korcula	LBC 1921	LBC 1936	MICROS	NFBC1966	NSPHS	ORCADES	QIMR	RS	SOCCS	CROATIA-Split	INGI-VB	CROATIA-Vis	YFS
Genotyping centre	Estonian Biocenter	Munich GSF	Wellcome Trust Sanger Institute	Wellcome Trust Sanger Institute	Wellcome Trust Sanger Institute	BURLO-CBM	BURLO-CBM	Munich GSF	WTCRF	WTCRF	Munich GSF	Broad Institute	Munich GSF	Munich GSF	DECODE	Genetic Laboratory Dept Internal Medicine, Erasmus MC, The Netherlands	Illumina, San Diego	AROS, Denmark	Helmoltz Center, Munich	WTCRF	Wellcome Trust Sanger Institute
Genotyping calling algorithm	GenomeStudio	Beadstudio	Illuminus	Illuminus	Illuminus	Beadstudio	Beadstudio	Beadstudio	Genomestudio	Genomestudio	Beadstudio	Illuminus	Beadstudio using Hapmapv2 cluster file	Beadstudio using Hap300v2 cluster file	BeadStudio	BeadStudio Genecall	Bead Studio	Genomestudio	Beadstudio	Beadstudio using Hap300v2 cluster file	Illuminus
Call rate [filter detail / N individuals excluded]	0.95	0.98	0.95	0.95	0.95	0.9	0.95	0.97	0.95	0.95	0.98	0.95	0.95	0.95	0.95	0.98	0.95	0.97	0.9	0.95	0.95
Details of any exclusion for excess heterozygosity or excess homozygosity	None	excess heterozygosity	excess heterozygosity	excess heterozygosity	excess heterozygosity	None	None	None	None	None	None	excess heterozygosity	None	None	None	excess heterozygosity	None	None	None	None	Excess heterozygosity
Other exclusions	Ethnic outliers; duplicates; gender mismatch; cryptic relatdedness	Ethnic outliers; duplicates; gender mismatch; excess IBS incompatible with pedigree; height outliers	gender mismatch and relatedness checks have been performed and any discrepancies have been removed.	gender mismatch and relatedness checks have been performed and any discrepancies have been removed.	gender mismatch and relatedness checks have been performed and any discrepancies have been removed.	none	none	Duplicates; gender mismatch; excess IBS incompatible with pedigree; height outliers	Gender mismatch; Relatedness (proportion of IBD>0.25); Ethnic outliers	Gender mismatch; Relatedness (proportion of IBD>0.25); Ethnic outliers	Ethnic outliers; duplicates; gender mismatch; excess IBS incompatible with pedigree; height outliers	gender mismatch and relatedness checks have been performed and any discrepancies have been removed.	Ethnic outliers; duplicates; gender mismatch; excess IBS incompatible with pedigree; height outliers	Ethnic outliers; duplicates; gender mismatch; excess IBS incompatible with pedigree; height outliers	gender mismatch and relatedness checks have been performed and any discrepancies have been removed.	1. gender mismatch with typed X‐linked markers; 2. excess autosomal heterozygosity > 0.336~FDR>0.1%; 3. duplicates and/or 1st or 2nd degree relatives using IBS probabilities >97% from PLINK; 4. ethnic outliers using IBS distances > 3SD from PLINK; 5. missing height measurement	Non-Caucasians, gender discrepancies, relatedness	Duplicates; gender mismatch; excess IBS incompatible with pedigree; height outliers	None	Ethnic outliers; duplicates; gender mismatch; excess IBS incompatible with pedigree	gender mismatch; relatedness; duplicates;
MAF [filter detail / N SNPs excluded]	0.01	0.01	0.01	0.01	0.01	0.01	0.01	0.01	0.01	0.01	0.01	0.01	0.01	0.01	0.01	0.01	0.01	0.01	0.01	0.01	1 %
HWE [filter detail / N SNPs excluded]	10-6	10-6	10-5	10-5	10-5	10-4	10-4	10-5	10-3	10-3	10-6	10-5	10-5	10-5	10-6	10-6	10-4	10-5	10-4	10-5	10-5
Call rate [filter detail / N SNPs excluded]	0.95	0.98	0.95	0.95	0.95	0.9	0.9	0.98	0.98	0.98	0.98	0.95	0.9	0.9	0.95	0.98	0.9	0.98	0.9	0.95	0.95
SES Measure(s) Available	Educational attainment; Occupational Status	None	Educational attainment	Educational attainment	Occupational Status	Occupational Status	Educational attainment; Occupational Status	Educational attainment	Occupational Status	Occupational Status	None	Educational attainment	None	Educational attainment	None	Educational attainment	no individual-level measure available	Educational attainment	Educational attainment; Occupational Status	Educational attainment	Occupational Status
Analysis method	Linear Regression	Linear mixed polygenic model	Linear mixed polygenic model	Linear mixed polygenic model	Linear mixed polygenic model	Linear mixed polygenic model	Linear mixed polygenic model	Linear mixed polygenic model	Linear Regression	Linear Regression	Linear mixed polygenic model	Linear mixed polygenic model	Linear mixed polygenic model	Linear mixed polygenic model	Linear Regression	Linear Regression	Linear Regression	Linear mixed polygenic model	Linear mixed polygenic model	Linear mixed polygenic model	Linear mixed polygenic model
Adjustments	Age, Sex, Educational Attainment, Occupational Status	Age, Sex, Genomic Kinship	Age, Sex, Genomic Kinship, Educational Attainment	Age, Sex, Genomic Kinship, Educational Attainment	Age, Sex, Genomic Kinship, Occupational Status	Age, Sex, Genomic Kinship, Occupational Status	Age, Sex, Genomic Kinship, Educational Attainment, Occupational Status	Age, Sex, Genomic Kinship, Educational Attainment	Age, Sex, Occupational Status	Age, Sex, Occupational Status	Age, Sex, Genomic Kinship	Age, Sex, Genomic Kinship, Educational Attainment	Age, Sex, Genomic Kinship	Age, Sex, Genomic Kinship, Educational Attainment	Age, Sex	Age, Sex, Educational Attainment	Age, Sex	Age, Sex, Genomic Kinship, Educational Attainment	Age, Sex, Genomic Kinship, Educational Attainment, Occupational Status	Age, Sex, Genomic Kinship, Educational Attainment	Age, Sex, Genomic Kinship, Occupational Status
Software for analysis	R	GenABEL	GenABEL	GenABEL	GenABEL	GenABEL	GenABEL	GenABEL	SPSS	SPSS	GenABEL	GenABEL	GenABEL	GenABEL	R	SPSS	SPSS	GenABEL	GenABEL	GenABEL	GenABEL
Reference cohort (PMID)	19424496	-	19959603	http://www.terveys2000.fi/julkaisut/baseline.pdf	9353502	-	-	19260141	14717632	18053258	17550581	2976931	-	-	-	1833235,17955331	18372901	-	-	18327257	2205999
Website	www.biobank.ee	-	www.thl.fi/finriski	http://www.terveys2000.fi/indexe.html	-	-	-	-	http://www.psy.ed.ac.uk/research/lbc/LBC1921.htm	http://www.psy.ed.ac.uk/research/lbc/LBC1936.htm	http://www.eurac.edu/Org/GeneticMedicine/geneticMedicine/index.htm	http://kelo.oulu.fi/NFBC	-	http://www.orcades.ed.ac.uk/	http://genepi.qimr.edu.au/	http://www.epib.nl/ergo.htm,ict.nwo.nl/projecten.nsf/pages/2300132533	-	-	-	-	http://vanha.med.utu.fi/cardio/youngfinnsstudy/index.html
